# Supplementary material for: Neural precursor cells tune striatal connectivity through the release of IGFBPL1
Source: Nat Commun. 2022 Dec 8;13:7579. doi: 10.1038/s41467-022-35341-y (PMC9731988; doi:10.1038/s41467-022-35341-y)
Supplement: Supplementary file 3 — Source Data [file 41467_2022_35341_MOESM3_ESM.xlsx]

## Sheet: Figure 1b
Figure 1b: neurogenesis in the NestinTK-/+ mice-SVZ after GCV treatment
left panel: DCX positive cells
	NestinTK-GCV+	NestinTK+GCV+
mouse 1	18.8333	0
mouse 2	25.8333	0.666667
mouse 3	32.5	1
mouse 4		1.16667
right panel: BrdU positive cells
	NestinTK-GCV+	NestinTK+GCV+
mouse 1	23.3333	4
mouse 2	23	3.5
mouse 3	20	7.66667
mouse 4		6.33333

## Sheet: Figure 1d
Figure 1d: neurogenesis in the hippocampus of NestinTK-/+ mice after GCV treatment
left panel: DCX positive cells
	NestinTK-GCV+	NestinTK+GCV+
mouse 1	37.28	25
mouse 2	40.6	40.4
mouse 3	20.75	18.4
mouse 4	42.44	27.66
right panel: BrdU positive cells
	NestinTK-GCV+	NestinTK+GCV+
mouse 1	5.42	4.83
mouse 2	8.2	8.4
mouse 3	4.25	2.4
mouse 4	9.55	10

## Sheet: Figure 1f
Figure 1f: quantification of number of dendritic intersection of MSNs of NestinTK-/+ mice after GCV treatment
	NestinTK-GCV+							NestinTK+GCV+
distance from cell body (in um x 10)	mouse 1	mouse 2	mouse 3	mouse 4	mouse 5	mouse 6		mouse 1	mouse 2	mouse 3	mouse 4	mouse 5	mouse 6	mouse 7
1	1	0.88	0.5	0.8	2.57143	2		0	0.8	0.4	1.6	1.5	2.42857	2.28571
2	4.8	5.25	8.17	6.6	6.71429	6.71429		3.8	7.2	6	7.4	6.5	8.71429	6.85714
3	6.4	6.38	9	7.6	8.57143	7.14286		12.8	9.4	11	11.6	7.875	9.28571	8.28571
4	5	5.63	7.83	7.4	7	7.14286		14.4	8.6	10.6	9	8.75	10.2857	7.57143
5	6	4.75	7.67	5.6	6.14286	6		11.8	6.2	10.4	6.6	7.125	7.71429	6.28571
6	3.6	3.5	6	4.4	4.85714	5.14286		10.4	5.4	8.4	3.4	5.75	7.71429	5
7	3.6	2.86	4	2.6	3.14286	3.71429		7.2	3.2	6.2	2.4	4.25	5.85714	4
8	2.25	2.14	4.4	2.5	2.66667	2.28571		4.8	3	5.4	2.2	3.125	4.28571	2.57143
9	1.5	2.5	2.4	1.25	2.2	2.5		3	1.75	3.6	1.75	1.25	2.57143	2.5
10	0.25	2.2	2.25	1.5	2.66667	1.66667		2.5	1	3.4	0.75	1.16667	1.5	2
11	1	1.8	2	1	2.33333	1.2		1	0.5	2	1	0.666667	1	1.83333
12	1	1	1.33	1	1.66667	0.25		1.5	0	0.75	1	1.33333	0.8	1.4
13	0	2	1.5	0.5	1.5	0		1.5	0	1.33333	0	1	0.25	0.8
14	0	2	3	0	1	0		0.5	0	1	0	1	0	0.666667
15	0	1	1	0	0.5	0		2	0	2	0	0.666667	0	0
16	0	1	0	0	1	0		1	0	1	0	0.5	0	0
17	0	0	0	0	1	0		0	0	1	0	1	0	0
18	0	0	0	0	1	0		0	0	0	0	1	0	0
19	0	0	0	0	0	0		0	0	0	0	0	0	0

## Sheet: Figure 1g
Figure 1g: quantification of total dendritic length of MSNs of NestinTK-/+ mice after GCV treatment
	NestinTK-GCV+							NestinTK+GCV+
distance from cell body (in um x 10)	mouse 1	mouse 2	mouse 3	mouse 4	mouse 5	mouse 6		mouse 1	mouse 2	mouse 3	mouse 4	mouse 5	mouse 6	mouse 7
1	2.22	2.4	0.75	0.904	4.38857	3.46571		0	0.9	0.4	3.42	1.86	2.09	3.68571
2	60.98	53.39	65.37	59.382	65.8243	60.6257		13.64	71.88	45.82	81.54	62.5725	79.0286	72.6514
3	120.86	96.19	133.28	96.8	113.719	100.279		161.34	139.4	134.08	199.34	116.32	126.543	117.203
4	124.4	99.31	111.33	102.404	112.68	91.7486		246.28	145.28	180.9	198.02	141.814	141.763	115.957
5	95.12	86.09	123.2	90.752	94.9557	95.7329		224.26	130.6	169.84	115.68	114.599	120.227	101.446
6	100.98	63.03	99.78	64.586	70.2686	81.13		169.88	96.84	139.98	72.22	90.6175	103.554	79.1271
7	88.84	52.01	70.83	51.288	53.2657	55.9029		137.5	66.32	116.58	46	70.9313	89.4029	64.3986
8	56.6	44.97	68	34.9175	44.4267	37.8829		89.28	54.5	93.14	31.44	50.9012	65.9471	40.7857
9	44.15	50.53	40.28	23.695	35.394	31.3917		54.82	29.48	73.32	29.425	29.3538	47.5443	36.3783
10	16.4	44.04	31.25	24.035	38.2467	24.7833		47.95	22.23	50.9	15.15	18.42	26.0633	27.4817
11	11.2	31.04	31.17	13.5	27.2233	21.302		35.675	17.05	32.98	21	8.89667	18.5133	23.275
12	12.1	26.67	19.3	14.93	25.0333	16.3475		24.05	2.5	27	20.8	17.3133	10.67	23.252
13	7.1	50.5	20.3	15.07	21.37	6.94		20.3	0	22.1667	12.5	12.8933	8.7425	11.008
14	0	30.4	35.3	6.47	13.695	0		15.15	0	22	0	12.02	0	12.9133
15	0	20.1	43.8	0	6.39	0		36.9	0	19.6	0	11.1833	0	0.75
16	0	10.5	4.3	0	11.54	0		15.6	0	28.1	0	6.92	0	0
17	0	3	0	0	10.75	0		5.7	0	16	0	11.83	0	0
18	0	0	0	0	14.39	0		0	0	4	0	14.74	0	0
19	0	0	0	0	6.8	0		0	0	0	0	4.47	0	0

## Sheet: Figure 1h
Figure 1h: quantification of spine length of MSNs of NestinTK-/+ mice after GCV treatment
	NestinTK-GCV+	NestinTK+GCV+
mouse 1	1.93243	2.06694
mouse 2	1.85223	1.92962
mouse 3	1.92624	2.14346
mouse 4	1.48399	1.92815
mouse 5	1.5758	1.91776
mouse 6	1.45207	1.86418
mouse 7		1.77209

## Sheet: Figure 1i
Figure 1i: quantification of spine density of MSNs of NestinTK-/+ mice after GCV treatment
	NestinTK-GCV+	NestinTK+GCV+
mouse 1	0.257662	0.325399
mouse 2	0.356639	0.386359
mouse 3	0.257432	0.283271
mouse 4	0.176972	0.28495
mouse 5	0.220142	0.277861
mouse 6	0.211287	0.275946
mouse 7		0.275946

## Sheet: Figure 1 k
Figure 1k: quantification of DARPP32+area/ total striatal area of NestinTK-/+ mice.
	NestinTK-GCV+	NestinTK+GCV+
area 1	0.150549	0.193644
area 2	0.278959	0.350644
area 3	0.583679	0.0820889
area 4	0.603936	0.0239967
area 5	0.35886	0.101951
area 6	0.0253977	0.187522
area 7	0.426837	0.281898
area 8	0.0914931	0.128571
area 9	0.128638	0.306842
area 10	0.195529	0.0666247
area 11	0.339798	0.0503074
area 12	0.0790616	0.215587
area 13	0.150549	0.322062
area 14	0.278959	0.255632
area 15	0.583679	0.240519
area 16	0.603936	0.359719
area 17	0.35886	0.427765
area 18	0.0253977	0.0874873
area 19	0.426837	0.0534636
area 20	0.0914931	0.104878
area 21	0.128638	0.105129
area 22	0.195529	0.135894
area 23	0.339798	0.232376
area 24	0.0790616	0.0609695
area 25	0.666633	0.199991
area 26	0.271282	0.112686
area 27	0.130736	0.23498
area 28	0.0966962	0.34685
area 29	0.378177	0.421848
area 30	0.160837	0.126191
area 31	0.361739	0.383341
area 32	0.0188495	0.386725
area 33	0.0316084	0.222528
area 34	0.0262644	0.0350395
area 35		0.0113884
area 36		0.066913
area 37		0.147796
area 38		0.170289
area 39		0.0400008
area 40		0.190044
area 41		0.24566
area 42		0.0096491
area 43		0.361386
area 44		0.322031
area 45		0.278914
area 46		0.0807532
area 47		0.466467
area 48		0.107246
area 49		0.251007
area 50		0.467084
area 51		0.328553
area 52		0.498622
area 53		0.40216

## Sheet: Figure 2b
Figure 2b: nose poke frequency of control and NestinTK mice after GCV administration
	CSA ctrl
day	mouse 1	mouse 2	mouse 3	mouse 4	mouse 5	mouse 6
1	0.03	0.03	0.02	0.05	0.13	0.05
2	0.01	0.11	0.09	0.07	0.12	0.09
3	0.03	0.27	0.16	0.14	0.07
4	0.1	0.17	0.08	0.08	0.04	0.26
	CSB ctrl
day	mouse 1	mouse 2	mouse 3	mouse 4	mouse 5	mouse 6
1	0.04	0.03	0.02	0.05	0.1	0.04
2	0.04	0.05	0.01	0.03	0.06	0.02
3	0.01	0.06	0.01	0.03	0.02	0.04
4	0.05	0.02	0.01	0.01	0.03	0.01
	NestinTK+GCV+ CSA
day	mouse 1	mouse 2	mouse 3	mouse 4	mouse 5	mouse 6	mouse 7	mouse 8
1	0.11	0.05	0.03	0.03	0.1	0.02	0.11	0.07
2	0.2	0.06	0.13	0.22	0.21	0.14	0.05	0.02
3	0.29	0.27	0.21	0.36	0.09	0.13	0.06	0.07
4	0.28	0.27	0.2	0.29	0.13	0.31	0.09	0.14
	NestinTK+GCV+ CSB
day	mouse 1	mouse 2	mouse 3	mouse 4	mouse 5	mouse 6	mouse 7	mouse 8
1	0.1	0.05	0.03	0.04	0.07	0.02	0.04	0.07
2	0.04	0.02	0.04	0.14	0.05	0.07	0.05	0.02
3	0.04	0.04	0.03	0.04	0.01	0.03	0.02	0.02
4	0.04	0.08	0.01	0.05	0.02	0.01	0.01	0.01

## Sheet: Figure 2c
Figure 2c:average frequency of nose poke normalized of control and NestinTK mice after GCV administration
	CSA ctrl
day	mouse 1	mouse 2	mouse 3	mouse 4	mouse 5	mouse 6
1	0.54885	1.1623	1.40635	0.5505	0.20225	0.20185
2	0.88175	0.3735	1.27845	0.2569	0.75275	1.00925
3	1.5882	1.29985	0.73065	0.6239	1.79775	1.7983
4	0.88235	1.12045	0.43835	2.2754	1.15725	0.8441
	CSB ctrl
day	mouse 1	mouse 2	mouse 3	mouse 4	mouse 5	mouse 6
1	0.54885	0.23705	1.0776	0.8808	0.2023	0.20185
2	0.37245	0.072	0.62845	0.7707	0.32575	0.12845
3	0.294	0.1509	0.2008	0.2936	0.3707	0.12845
4	0.1176	0.04315	0.35365	0.9909	0.13485	0.0734
	NestinTK+GCV+ CSA
day	mouse 1	mouse 2	mouse 3	mouse 4	mouse 5	mouse 6	mouse 7	mouse 8
1	0.498	0.729	0.122	1.355	0.852	0.294	0.183	0.132
2	0.883	1.58	0.92	0.593	0.219	0.365	0.894	0.976
3	1.31305	0.62965	0.8311	0.71955	0.91795	1.6507	1.4327	1.57805
4	1.2461	0.963	2.0387	1.164	1.83605	1.61015	1.39825	1.255
	NestinTK+GCV+ CSB
day	mouse 1	mouse 2	mouse 3	mouse 4	mouse 5	mouse 6	mouse 7	mouse 8
1	0.4379	0.54335	0.11085	0.5101	0.8523	0.2837	0.17185	0.19095
2	0.18875	0.33345	0.4874	0.635	0.28405	0.1419	0.28635	0.6092
3	0.18875	0.0494	0.1774	0.2962	0.3059	0.2128	0.20615	0.17625
4	0.1963	0.11115	0.06655	0.08465	0.0874	0.47605	0.0458	0.1983

## Sheet: Figure 2d
Figure 2d:quantification of nose poke in 30 trials at the day 1 in control and NestinTK mice after GCV administration
	Ctrl		NestinTK+GCV+		Ctrl fit	NestinTK+GCV+ fit
second	mean	SEM	mean	SEM	mean	mean
1	2	0.93	0.63	0.26	1.59011	1.25362
2	0.33	0.21	1.88	0.35	1.59013	1.33713
3	1.67	0.61	1.38	0.38	1.59019	1.4208
4	1.67	0.76	1.75	0.77	1.59044	1.50464
5	1.83	0.7	2.13	0.52	1.59134	1.58864
6	2	0.93	1.75	0.7	1.59463	1.6728
7	1.5	0.81	1.25	0.31	1.6066	1.7571
8	2	1.03	2.38	0.46	1.64922	1.84156
9	1.33	0.76	1.38	0.46	1.79083	1.92615
10	2.67	1.76	2.13	0.61	2.17062	2.01089
11	2.5	1.23	1.63	0.42	2.79149	2.09577
12	2.83	1.49	2.63	1.03	3.28724	2.18078
13	4.83	2.9	2.88	1.03	3.50283	2.26592
14	3.67	1.78	2.13	1.19	3.57157	2.35118
15	3.17	2.06	1.75	0.53	3.59122	2.43657
16	2.17	1.8	1.5	0.38	3.59665	2.52207
17	3.83	2.29	1.88	0.55	3.59814	2.60769
18	3.83	2.09	2.13	0.74	3.59855	2.69342
19	3.17	1.05	1.75	0.45	3.59866	2.77926
20	4.5	2.01	2.88	0.95	3.59869	2.86519
mean of 30 trails for each second

[truncated: 58 more sheets: Figure 2e, Figure 2f, Figure 2g, Figure 3b, Figure 3c, Figure 3e, Figure 3f, Figure 3h, Figure 4e, Figure 5c, Figure 6a, Figure 6c, Figure 6e, Figure 6f, Figure 6g, Figure 6h, Figure 6i, Figure 6j, Figure 6l, Figure 7d …]
